# Supplementary material for: Early Transcriptional Changes in the Midgut of Ornithodoros moubata after Feeding and Infection with Borrelia duttonii
Source: Microorganisms. 2022 Feb 28;10(3):525. doi: 10.3390/microorganisms10030525 (PMC8948914; doi:10.3390/microorganisms10030525)
Supplement: Supplementary file 1 [file microorganisms-10-00525-s001.zip]

Archive with 2 entries (2 files):
- Supplemental_Material_TableS1_TableS2_FigureS1.pdf
- Supplemental_Material_TableS3.xlsx
