# Supplementary material for: Early Transcriptional Changes in the Midgut of Ornithodoros moubata after Feeding and Infection with Borrelia duttonii
Source: Microorganisms. 2022 Feb 28;10(3):525. doi: 10.3390/microorganisms10030525 (PMC8948914; doi:10.3390/microorganisms10030525)
Supplement: Supplementary file 1 [file microorganisms-10-00525-s001.zip › Supplemental_Material_TableS3.xlsx]

## Sheet: engored vs unfed - non infect
Schäfer et al. 2021: Early transcriptional changes in the midgut of Ornithodoros moubata after feeding and infection with Borrelia duttonii
Table S3. List of significantly differentially expressed transcripts and TPM values: “engorged vs unfed – non-infected”
Gene/contig	DEseq2 results							Information for contig/Gene			salmon TPM values for each sample
	baseMean	log2FoldChange	lfcSE	stat	pvalue	padj	shrinked_log2FoldChange	Uniprot_Acc	Description	Organism	infected_engorged_1_lib03358	infected_engorged_2_lib03359	infected_engorged_3_lib03360	non-infected_engorged_1_lib03355	non-infected_engorged_2_lib03356	non-infected_engorged_3_lib03357	non-infected_unfed_1_lib03352	non-infected_unfed_2_lib03353	non-infected_unfed_3_lib03354
NODE_10090_LENGTH_689_COV_4799.107813_G5801_I0	1297.71	13.1211	1.50605	8.04822	8.40041e-16	3.04879e-12	14.0457				1090	1622	4376	1871	3090	1027	0	0	0
NODE_10885_LENGTH_643_COV_234.782828_G6465_I0	44.6656	-8.75313	2.19497	-3.53222	0.000412082	0.0212465	-7.56626				0	0	0	0	0	1	207	37	68
NODE_11160_LENGTH_629_COV_195.337931_G6693_I0	119.448	-11.0995	1.96678	-5.13502	2.82114e-07	3.13435e-05	-11.8374				0	0	0	0	0	0	184	429	303
NODE_11266_LENGTH_623_COV_131.951220_G6786_I0	77.7146	9.18245	2.36865	3.45447	0.000551374	0.0270422	1.19293				116	184	76	0	258	112	0	0	0
NODE_11527_LENGTH_610_COV_123.923351_G7013_I0	81.8794	-9.19675	2.35165	-3.48553	0.000491163	0.0247583	-1.27067				37	213	288	0	0	0	0	142	79
NODE_119056_LENGTH_450_COV_5.293059_G59625_I0	60.0309	-10.1068	2.20807	-4.12431	3.71843e-05	0.00261202	-10.3991				0	0	0	0	0	0	185	140	123
NODE_127376_LENGTH_397_COV_1956.613095_G67934_I0	86.7222	-9.25075	2.24338	-3.67782	0.000235236	0.0133398	-7.94048				0	144	40	1	0	0	281	188	36
NODE_12830_LENGTH_550_COV_113.277445_G8157_I0	66.9709	-10.0803	2.36441	-3.84043	0.00012282	0.00755519	-1.21047				17	0	76	0	0	0	92	351	20
NODE_13658_LENGTH_518_COV_89.765458_G8910_I0	43.2186	-9.62009	2.28658	-3.76986	0.000163338	0.00971815	-9.71404				4	0	0	0	0	0	134	80	103
NODE_14446_LENGTH_489_COV_1147.152273_G9632_I0	1532.08	14.0756	1.4669	8.91377	4.9327e-19	5.37072e-15	15.1796				546	1429	704	6040	3045	2645	0	0	0
NODE_15102_LENGTH_6595_COV_141601.739363_G1466_I17	1682.99	-14.916	1.93997	-7.17328	7.32202e-13	7.97222e-10	-16.2051				0	0	0	0	0	0	4156	1117	6485
NODE_32670_LENGTH_3838_COV_85845.661901_G1466_I107	657.466	-13.5599	2.19931	-5.71082	1.1243e-08	2.91462e-06	-14.4888				0	0	0	0	0	0	1430	142	2950
NODE_41489_LENGTH_3006_COV_330.855008_G3616_I4	143.828	-7.0214	1.54929	-3.88656	0.000101675	0.00644565	-6.26864				213	10	87	0	4	5	685	96	42
NODE_60813_LENGTH_1763_COV_25.602820_G10942_I1	84.3604	9.69949	2.20178	3.95111	7.77896e-05	0.00504151	9.69898				1	22	223	373	107	70	0	0	0
NODE_65465_LENGTH_1542_COV_1172.158677_G2_I17728	211.991	-11.9271	1.93231	-5.65494	1.55898e-08	3.46411e-06	-12.8292				0	0	0	0	0	0	708	768	189
NODE_66526_LENGTH_1496_COV_1174.420209_G2_I17861	255.129	10.3256	1.59931	5.83103	5.50874e-09	1.71369e-06	10.9522				174	302	1264	364	187	347	0	0	0
NODE_82704_LENGTH_959_COV_2655.903118_G25904_I0	945.251	11.6823	1.80433	5.92037	3.21225e-09	1.09297e-06	12.311				161	2285	5371	1176	234	746	0	0	0
NODE_8697_LENGTH_776_COV_86.094911_G4748_I0	56.3597	-10.0159	2.31997	-3.88621	0.000101823	0.00644565	-10.1471				0	0	0	0	0	0	197	188	53
NODE_87620_LENGTH_846_COV_587.549045_G29882_I0	56.6176	-10.0223	2.23038	-4.04519	5.22808e-05	0.00355771	-10.2675				0	0	0	0	0	0	128	141	151
NODE_9815_LENGTH_706_COV_137.477930_G5573_I0	103.15	-10.8877	2.40395	-4.11309	3.90402e-05	0.00272481	-11.1303				0	0	0	0	0	0	558	135	39
SP|P41383|TBA2_PATVU	38022.8	3.45947	0.588323	4.18047	2.9091e-05	0.00208384	3.28334	P41383	Tubulin alpha-2/alpha-4 chain	Patella vulgata OX=6465 GN=TUB2 PE=2 SV=1	64240	21270	42772	61182	79665	89876	6198	7246	2921
TR|A0A023FS91|A0A023FS91_AMBPA	115.724	6.9328	1.35357	4.38308	1.17015e-05	0.000872646	6.36439	A0A023FS91	Putative calcineurin b (Fragment)	Amblyomma parvum OX=251391 PE=2 SV=1	316	211	91	109	135	321	0	0	3
TR|A0A023FXH5|A0A023FXH5_AMBPA	159.337	-5.06467	1.01482	-4.00533	6.19305e-05	0.00411171	-4.64623	A0A023FXH5	Putative transcription factor iib (Fragment)	Amblyomma parvum OX=251391 PE=2 SV=1	113	78	236	21	7	2	182	437	276
TR|A0A023GCN3|A0A023GCN3_AMBTT	93.1998	-10.4862	2.01878	-4.69898	2.61458e-06	0.000216827	-11.0943	A0A023GCN3	Putative secreted protein	Amblyomma triste OX=251400 PE=2 SV=1	127	26	1	0	0	0	224	244	105
TR|A0A023GJP9|A0A023GJP9_AMBTT	254.371	-11.6994	1.95519	-5.47228	4.44285e-08	6.44983e-06	-12.5793	A0A023GJP9	Putative sequence-specific single-stranded-dna-binding protein	Amblyomma triste OX=251400 PE=2 SV=1	383	19	258	0	0	0	147	493	192
TR|A0A0K8RC35|A0A0K8RC35_IXORI	57.7548	-9.53192	2.4046	-3.54816	0.000387927	0.0201131	-1.01426	A0A0K8RC35	Putative u2 snrnp splicing factor small subunit	Ixodes ricinus OX=34613 PE=2 SV=1	48	0	146	0	0	0	41	240	35
TR|A0A131XIL5|A0A131XIL5_9ACAR	131.434	-10.9704	2.25862	-4.41439	1.01293e-05	0.000760609	-11.4463	A0A131XIL5	Putative bromodomain-containing protein (Fragment)	Hyalomma excavatum OX=257692 PE=2 SV=1	50	140	0	0	0	0	272	183	336
TR|A0A131XUJ9|A0A131XUJ9_IXORI	1233.45	13.5903	1.62892	7.72924	1.08192e-14	2.356e-11	14.5626	A0A131XUJ9	Uncharacterized protein (Fragment)	Ixodes ricinus OX=34613 PE=2 SV=1	407	415	2755	4464	2450	1544	0	0	0
TR|A0A131YUK5|A0A131YUK5_RHIAP	95.6775	-6.83921	1.40038	-4.16974	3.04952e-05	0.00217014	-6.22258	A0A131YUK5	Serine/threonine-protein phosphatase with EF-hands	Rhipicephalus appendiculatus OX=34631 PE=3 SV=1	25	91	22	4	2	1	24	440	184
TR|A0A147BA72|A0A147BA72_9ACAR	3965.07	3.84795	0.589123	4.83422	1.3367e-06	0.000115508	3.68646	A0A147BA72	Dolichyl-diphosphooligosaccharide--protein glycotransferase (Fragment)	Carios mimon OX=360319 PE=3 SV=1	4246	6769	6167	4349	5643	7076	222	513	471
TR|A0A147BDN0|A0A147BDN0_IXORI	40.0958	-9.26384	2.35249	-3.5128	0.000443408	0.0225599	-1.2712	A0A147BDN0	Putative ac9 transposase (Fragment)	Ixodes ricinus OX=34613 PE=4 SV=1	15	111	0	0	0	0	26	142	44
TR|A0A147BL51|A0A147BL51_IXORI	33.0406	8.6064	2.31043	3.2922	0.000994071	0.0438196	8.17506	A0A147BL51	Putative rna-directed dna polymerase from mobile element jockey-like protein (Fragment)	Ixodes ricinus OX=34613 PE=4 SV=1	16	24	0	43	128	117	0	0	0
TR|A0A1D2AJ30|A0A1D2AJ30_ORNBR	2088.93	4.81014	1.12113	3.39848	0.000677611	0.0323589	4.28322	A0A1D2AJ30	Thioredoxin peroxidase (Fragment)	Ornithodoros brasiliensis OX=888526 PE=4 SV=1	7097	2021	1567	3230	2524	4099	20	15	328
TR|A0A1Z5KUQ8|A0A1Z5KUQ8_ORNMO	188.527	9.48069	1.54517	5.4885	4.05368e-08	6.09998e-06	10.0338	A0A1Z5KUQ8	Inactive pantothenic acid kinase 4 (Fragment)	Ornithodoros moubata OX=6938 PE=4 SV=1	682	187	534	69	131	378	0	0	0
TR|A0A1Z5KUZ5|A0A1Z5KUZ5_ORNMO	5748.89	3.347	0.660693	3.55233	0.000381836	0.019892	3.11428	A0A1Z5KUZ5	Dolichyl-diphosphooligosaccharide--protein glycosyltransferase subunit 1 (Fragment)	Ornithodoros moubata OX=6938 PE=3 SV=1	3017	9525	13013	3792	7839	13886	692	772	752
TR|A0A1Z5KVA5|A0A1Z5KVA5_ORNMO	5668.97	5.0504	0.897337	4.5138	6.3676e-06	0.00049878	4.74471	A0A1Z5KVA5	Rabenosyn-5 (Fragment)	Ornithodoros moubata OX=6938 PE=4 SV=1	1710	2649	3190	22306	5564	4805	481	407	472
TR|A0A1Z5KVF5|A0A1Z5KVF5_ORNMO	73.8109	9.0573	2.16029	3.72974	0.00019168	0.0112205	8.933	A0A1Z5KVF5	Galactosyltransferase (Fragment)	Ornithodoros moubata OX=6938 PE=4 SV=1	167	151	24	224	168	1	0	0	0
TR|A0A1Z5KWC8|A0A1Z5KWC8_ORNMO	95.5944	-7.9334	2.12685	-3.25993	0.0011144	0.048149	-6.55066	A0A1Z5KWC8	Uncharacterized protein (Fragment)	Ornithodoros moubata OX=6938 PE=4 SV=1	1	36	0	0	0	6	271	64	173
TR|A0A1Z5KWG2|A0A1Z5KWG2_ORNMO	1653.65	-7.38842	1.54358	-4.13871	3.49261e-05	0.00246932	-6.66138	A0A1Z5KWG2	Uncharacterized protein (Fragment)	Ornithodoros moubata OX=6938 PE=4 SV=1	200	200	603	162	3	0	2396	1722	2224
TR|A0A1Z5KWK4|A0A1Z5KWK4_ORNMO	919.856	-4.95624	0.99137	-3.99068	6.58837e-05	0.00434753	-4.54955	A0A1Z5KWK4	Dynactin P62 subunit (Fragment)	Ornithodoros moubata OX=6938 PE=4 SV=1	733	230	489	53	203	180	473	1022	762
TR|A0A1Z5KWX8|A0A1Z5KWX8_ORNMO	1169.64	2.8977	0.546553	3.47213	0.00051635	0.0256713	2.72678	A0A1Z5KWX8	Mitochondrial DNA polymerase catalytic subunit (Fragment)	Ornithodoros moubata OX=6938 PE=4 SV=1	1996	1554	1344	1246	1485	2555	173	273	209
TR|A0A1Z5KX70|A0A1Z5KX70_ORNMO	2689.93	-3.59098	0.773076	-3.35152	0.000803688	0.0366132	-3.27637	A0A1Z5KX70	Lipoprotein (Fragment)	Ornithodoros moubata OX=6938 PE=4 SV=1	496	1507	1230	665	293	767	4541	3691	7235
TR|A0A1Z5KXT5|A0A1Z5KXT5_ORNMO	86.0222	-10.6242	1.84631	-5.21265	1.8616e-07	2.13359e-05	-11.3924	A0A1Z5KXT5	Sulfotransferase (Fragment)	Ornithodoros moubata OX=6938 PE=4 SV=1	1	0	0	0	0	0	310	231	121
TR|A0A1Z5KYM0|A0A1Z5KYM0_ORNMO	440.256	-11.6863	2.11466	-5.05343	4.33948e-07	4.58721e-05	-10.9578	A0A1Z5KYM0	Xaa-pro aminopeptidase (Fragment)	Ornithodoros moubata OX=6938 PE=4 SV=1	0	73	549	0	0	2	694	691	56
TR|A0A1Z5KYM2|A0A1Z5KYM2_ORNMO	176.992	5.81395	1.07835	4.46417	8.03793e-06	0.000620688	5.41028	A0A1Z5KYM2	Histone-lysine N-methyltransferase PRDM9 (Fragment)	Ornithodoros moubata OX=6938 PE=4 SV=1	7	21	108	220	68	216	12	7	5
TR|A0A1Z5KYV2|A0A1Z5KYV2_ORNMO	339.211	7.66338	1.72424	3.86454	0.000111299	0.00694335	6.83812	A0A1Z5KYV2	Reverse transcriptase domain-containing protein (Fragment)	Ornithodoros moubata OX=6938 PE=4 SV=1	171	261	1164	89	113	197	0	4	0
TR|A0A1Z5KZT7|A0A1Z5KZT7_ORNMO	65.2859	-9.62162	1.76473	-4.88551	1.03159e-06	9.35996e-05	-10.2884	A0A1Z5KZT7	Ran-binding protein RanBP (Fragment)	Ornithodoros moubata OX=6938 PE=3 SV=1	40	117	25	0	0	0	172	69	79
TR|A0A1Z5L0V5|A0A1Z5L0V5_ORNMO	126.173	9.96574	2.50658	3.57688	0.000347723	0.0183787	8.7481	A0A1Z5L0V5	Alpha-tubulin N-acetyltransferase 1 Alpha-TAT (Fragment)	Ornithodoros moubata OX=6938 PE=4 SV=1	1	176	0	31	113	316	0	1	0
TR|A0A1Z5L2Q6|A0A1Z5L2Q6_ORNMO	71.8212	9.6829	2.34536	3.70217	0.000213766	0.0123252	9.50805	A0A1Z5L2Q6	Cation-transporting ATPase 13A3 (Fragment)	Ornithodoros moubata OX=6938 PE=3 SV=1	74	33	3	43	528	2	0	0	0
TR|A0A1Z5L2S2|A0A1Z5L2S2_ORNMO	601.759	6.6063	1.02907	5.44791	5.0964e-08	7.11405e-06	6.28164	A0A1Z5L2S2	AAEL002062-PA Ftz transcription factor (Fragment)	Ornithodoros moubata OX=6938 PE=4 SV=1	817	246	399	454	468	496	18	23	22
TR|A0A1Z5L4A4|A0A1Z5L4A4_ORNMO	112.587	-6.8317	1.57588	-3.70061	0.000215079	0.0123252	-6.00896	A0A1Z5L4A4	RNase H domain-containing protein (Fragment)	Ornithodoros moubata OX=6938 PE=4 SV=1	96	35	0	1	1	14	159	512	157
TR|A0A1Z5L4Q7|A0A1Z5L4Q7_ORNMO	2075.19	-3.66011	0.718795	-3.70079	0.000214933	0.0123252	-3.39371	A0A1Z5L4Q7	Alpha-mannosidase (Fragment)	Ornithodoros moubata OX=6938 PE=3 SV=1	293	331	1569	282	731	501	3728	7060	3328
TR|A0A1Z5L4S6|A0A1Z5L4S6_ORNMO	588.888	-7.47537	1.49564	-4.3295	1.49451e-05	0.00110696	-6.8251	A0A1Z5L4S6	Uncharacterized protein (Fragment)	Ornithodoros moubata OX=6938 PE=4 SV=1	531	189	27	35	1	0	965	2256	1715
TR|A0A1Z5L4U4|A0A1Z5L4U4_ORNMO	526.619	6.72392	1.40212	4.08233	4.45866e-05	0.00307253	6.08448	A0A1Z5L4U4	Polybromo-1 (Fragment)	Ornithodoros moubata OX=6938 PE=3 SV=1	578	367	696	860	824	677	13	0	4
TR|A0A1Z5L521|A0A1Z5L521_ORNMO	244.388	-12.1286	2.0446	-5.44291	5.24177e-08	7.22435e-06	-12.9877	A0A1Z5L521	Uncharacterized protein (Fragment)	Ornithodoros moubata OX=6938 PE=4 SV=1	6	0	0	0	0	0	707	409	701
TR|A0A1Z5L5B5|A0A1Z5L5B5_ORNMO	118.224	9.89138	1.61892	5.49218	3.97006e-08	6.08816e-06	10.4779	A0A1Z5L5B5	Alpha-macroglobulin (Fragment)	Ornithodoros moubata OX=6938 PE=4 SV=1	109	136	234	259	302	72	0	0	0
TR|A0A1Z5L5D2|A0A1Z5L5D2_ORNMO	2959.23	-3.88891	0.716364	-4.03273	5.51315e-05	0.00372839	-3.63802	A0A1Z5L5D2	Lysine-specific histone demethylase (Fragment)	Ornithodoros moubata OX=6938 PE=4 SV=1	609	971	1694	306	534	886	7524	4453	5360
TR|A0A1Z5L5Y3|A0A1Z5L5Y3_ORNMO	108.492	5.45514	1.09795	4.05769	4.95606e-05	0.00339381	5.00166	A0A1Z5L5Y3	Dolichyl-diphosphooligosaccharide--protein glycosyltransferase subunit KCP2 (Fragment)	Ornithodoros moubata OX=6938 PE=3 SV=1	265	167	325	102	181	62	0	2	4
TR|A0A1Z5L645|A0A1Z5L645_ORNMO	374.498	-11.7471	2.04255	-5.2616	1.4281e-07	1.67195e-05	-10.9924	A0A1Z5L645	Cyclin-dependent kinase 11 (Fragment)	Ornithodoros moubata OX=6938 PE=3 SV=1	0	154	186	1	0	0	673	817	605
TR|A0A1Z5L722|A0A1Z5L722_ORNMO	3173.29	3.16199	0.637988	3.38877	0.000702073	0.0326674	2.94166	A0A1Z5L722	GDP-4-keto-6-deoxy-D-mannose-3,5-epimerase-4-reductase (Fragment)	Ornithodoros moubata OX=6938 PE=3 SV=1	2885	2300	2722	3477	3782	5697	425	1461	572
TR|A0A1Z5L742|A0A1Z5L742_ORNMO	109.859	8.51255	1.74162	4.31355	1.60654e-05	0.0011819	7.70093	A0A1Z5L742	Sugar phosphate phosphatase (Fragment)	Ornithodoros moubata OX=6938 PE=3 SV=1	130	75	417	15	234	297	1	0	0
TR|A0A1Z5L7L2|A0A1Z5L7L2_ORNMO	28509.2	-4.17256	0.928435	-3.4171	0.000632917	0.0306276	-3.75239	A0A1Z5L7L2	Sulfotransferase (Fragment)	Ornithodoros moubata OX=6938 PE=4 SV=1	1966	3048	615	2592	7970	7449	30043	49521	38502
TR|A0A1Z5L7P2|A0A1Z5L7P2_ORNMO	8521.51	5.11611	0.834048	4.9351	8.01107e-07	7.53152e-05	4.85897	A0A1Z5L7P2	Peptidyl-prolyl cis-trans isomerase (Fragment)	Ornithodoros moubata OX=6938 PE=4 SV=1	2188	15862	11688	13041	15253	22227	434	489	251
TR|A0A1Z5L804|A0A1Z5L804_ORNMO	55.3376	8.51172	1.96642	3.81999	0.000133457	0.00802804	8.50348	A0A1Z5L804	PDGF_2 domain-containing protein (Fragment)	Ornithodoros moubata OX=6938 PE=3 SV=1	90	80	111	3	187	82	0	0	0
TR|A0A1Z5L8L1|A0A1Z5L8L1_ORNMO	7920.59	3.92237	0.804515	3.63246	0.000280733	0.0154375	3.60281	A0A1Z5L8L1	Secreted protein PK-2 (Fragment)	Ornithodoros moubata OX=6938 PE=4 SV=1	13426	20256	33079	2032	1314	8451	370	324	211
TR|A0A1Z5LA57|A0A1Z5LA57_ORNMO	587.549	5.26609	1.10198	3.87131	0.000108253	0.00681307	4.79631	A0A1Z5LA57	RING-type domain-containing protein (Fragment)	Ornithodoros moubata OX=6938 PE=4 SV=1	326	389	526	562	153	117	44	82	133
TR|A0A1Z5LAI8|A0A1Z5LAI8_ORNMO	538.334	5.31403	1.2223	3.52945	0.000416427	0.0212867	4.73319	A0A1Z5LAI8	Engulfment and cell motility protein 3 (Fragment)	Ornithodoros moubata OX=6938 PE=4 SV=1	31	127	376	309	483	597	140	60	70
TR|A0A1Z5LAS6|A0A1Z5LAS6_ORNMO	477.971	4.93046	0.878317	4.47499	7.64137e-06	0.00059428	4.62514	A0A1Z5LAS6	THUMP domain-containing protein (Fragment)	Ornithodoros moubata OX=6938 PE=3 SV=1	242	574	1354	1018	718	745	15	25	18
TR|A0A1Z5LAU1|A0A1Z5LAU1_ORNMO	142.044	9.80837	1.92468	4.57654	4.72724e-06	0.000378457	10.1052	A0A1Z5LAU1	Uncharacterized protein (Fragment)	Ornithodoros moubata OX=6938 PE=4 SV=1	8	301	429	372	161	104	0	0	0
TR|A0A1Z5LCV3|A0A1Z5LCV3_ORNMO	5784.68	-3.85563	0.785162	-3.637	0.000275836	0.0152538	-3.54505	A0A1Z5LCV3	Leucine-rich repeat transmembrane protein kinase (Fragment)	Ornithodoros moubata OX=6938 PE=4 SV=1	2534	647	1793	629	1649	1881	12014	6431	10426
TR|A0A1Z5LD47|A0A1Z5LD47_ORNMO	112.938	-7.39816	1.88056	-3.40227	0.000668279	0.0320538	-6.25646	A0A1Z5LD47	NF-kappaB inhibitor IkappaB (Fragment)	Ornithodoros moubata OX=6938 PE=4 SV=1	183	25	1	5	0	0	376	189	120
TR|A0A1Z5LDI1|A0A1Z5LDI1_ORNMO	837.409	4.92191	0.880224	4.45558	8.36678e-06	0.000637046	4.61894	A0A1Z5LDI1	Aldehyde dehydrogenase (NAD(+)) (Fragment)	Ornithodoros moubata OX=6938 PE=3 SV=1	1199	592	987	851	2417	2134	24	114	12
TR|A0A1Z5LDY2|A0A1Z5LDY2_ORNMO	984.779	3.56329	0.565131	4.53575	5.73983e-06	0.00045617	3.40593	A0A1Z5LDY2	Thioredoxin-like protein 1 (Fragment)	Ornithodoros moubata OX=6938 PE=4 SV=1	902	1215	1113	1469	1852	2359	80	240	105
TR|A0A1Z5LEL5|A0A1Z5LEL5_ORNMO	55.2595	9.55097	2.28907	3.73557	0.000187294	0.011023	9.73745	A0A1Z5LEL5	Cytochrome P450 (Fragment)	Ornithodoros moubata OX=6938 PE=3 SV=1	0	0	0	220	150	161	0	0	0
TR|A0A1Z5LES7|A0A1Z5LES7_ORNMO	68.4348	-10.0686	1.70803	-5.30941	1.09983e-07	1.40882e-05	-10.8605	A0A1Z5LES7	DNA-directed DNA polymerase (Fragment)	Ornithodoros moubata OX=6938 PE=4 SV=1	55	22	34	0	0	0	114	95	74
TR|A0A1Z5LHH2|A0A1Z5LHH2_ORNMO	62.1323	-9.82846	2.38913	-3.69526	0.000219665	0.012522	-1.07777	A0A1Z5LHH2	Sdk-P1 (Fragment)	Ornithodoros moubata OX=6938 PE=4 SV=1	63	34	32	0	0	0	229	109	0
TR|A0A1Z5LJ41|A0A1Z5LJ41_ORNMO	581.057	12.5956	1.82637	6.34899	2.16735e-10	1.12372e-07	13.3707	A0A1Z5LJ41	Uncharacterized protein (Fragment)	Ornithodoros moubata OX=6938 PE=4 SV=1	41	293	968	2442	1364	348	0	0	0
TR|A0A293LEZ5|A0A293LEZ5_ORNER	89.9794	8.07861	1.97988	3.57527	0.000349865	0.0184026	7.90776	A0A293LEZ5	Snurportin-1 (Fragment)	Ornithodoros erraticus OX=265619 PE=3 SV=1	392	46	286	144	4	41	0	0	0
TR|A0A293LG45|A0A293LG45_ORNER	420.511	-5.5145	0.79641	-5.66857	1.43995e-08	3.40829e-06	-5.2853	A0A293LG45	TPT domain-containing protein (Fragment)	Ornithodoros erraticus OX=265619 PE=4 SV=1	536	116	314	26	40	13	763	1063	419
TR|A0A293LJU2|A0A293LJU2_ORNER	3482.66	7.73275	1.50921	4.46112	8.1534e-06	0.000625171	7.1085	A0A293LJU2	Uncharacterized protein (Fragment)	Ornithodoros erraticus OX=265619 PE=4 SV=1	2524	3533	3509	14396	2007	6234	70	6	0
TR|A0A293LQ15|A0A293LQ15_ORNER	71.3441	6.33624	1.53354	3.47968	0.000502004	0.0250726	5.5393	A0A293LQ15	Peptidase A1 domain-containing protein (Fragment)	Ornithodoros erraticus OX=265619 PE=3 SV=1	78	9	125	188	153	149	0	5	0
TR|A0A293LQL9|A0A293LQL9_ORNER	91.9484	-8.68533	1.80849	-4.24959	2.14159e-05	0.00154421	-7.84513	A0A293LQL9	Uncharacterized protein (Fragment)	Ornithodoros erraticus OX=265619 PE=4 SV=1	12	2	0	0	2	0	45	268	271
TR|A0A293LTB2|A0A293LTB2_ORNER	130.553	-10.302	1.6346	-5.69073	1.26496e-08	3.14701e-06	-9.83325	A0A293LTB2	Uncharacterized protein (Fragment)	Ornithodoros erraticus OX=265619 PE=4 SV=1	2	0	0	0	0	1	307	308	346
TR|A0A293LZA3|A0A293LZA3_ORNER	749.903	-7.65308	1.91102	-3.48142	0.000498756	0.0250251	-6.49124	A0A293LZA3	MATH domain-containing protein (Fragment)	Ornithodoros erraticus OX=265619 PE=4 SV=1	134	217	0	2	32	0	1825	2997	1048
TR|A0A293M545|A0A293M545_ORNER	200.768	5.16253	1.22057	3.41031	0.000648887	0.0312614	4.5552	A0A293M545	Uncharacterized protein (Fragment)	Ornithodoros erraticus OX=265619 PE=4 SV=1	600	497	142	76	328	293	0	5	9
TR|A0A293MDS5|A0A293MDS5_ORNER	132.453	7.40667	1.77198	3.61555	0.000299715	0.0163985	6.47303	A0A293MDS5	Alpha-methylacyl-CoA racemase (Fragment)	Ornithodoros erraticus OX=265619 PE=3 SV=1	70	28	623	375	59	107	0	3	0
TR|A0A293MKM1|A0A293MKM1_ORNER	750.419	-8.07501	1.97661	-3.57936	0.000344433	0.0183787	-6.8784	A0A293MKM1	Uncharacterized protein (Fragment)	Ornithodoros erraticus OX=265619 PE=4 SV=1	18	0	3	0	26	0	2820	1689	902
TR|A0A293MUJ7|A0A293MUJ7_ORNER	8855.47	5.06903	0.899274	4.5248	6.04538e-06	0.000476971	4.75366	A0A293MUJ7	Uncharacterized protein (Fragment)	Ornithodoros erraticus OX=265619 PE=4 SV=1	10349	23919	45231	1976	2963	9315	60	209	34
TR|A0A293MWB2|A0A293MWB2_ORNER	47.9012	-9.78119	2.43426	-3.60733	0.000309363	0.0168417	-9.68438	A0A293MWB2	Oxysterol-binding protein-related protein 9 (Fragment)	Ornithodoros erraticus OX=265619 PE=4 SV=1	0	0	0	0	0	0	192	129	42
TR|A0A293MX67|A0A293MX67_ORNER	3022.81	-2.73893	0.484076	-3.59227	0.000327809	0.0176692	-2.59598	A0A293MX67	Ras-related protein (Fragment)	Ornithodoros erraticus OX=265619 PE=4 SV=1	1242	1277	2555	1240	1175	1083	4185	6381	3955
TR|A0A293MXW2|A0A293MXW2_ORNER	254.462	-12.1905	1.81967	-6.14978	7.75908e-10	2.91313e-07	-13.2185	A0A293MXW2	Uncharacterized protein (Fragment)	Ornithodoros erraticus OX=265619 PE=4 SV=1	0	0	0	0	0	0	500	1022	440
TR|A0A293MXX9|A0A293MXX9_ORNER	60.6987	-8.86214	1.83874	-4.27582	1.90433e-05	0.00139157	-8.00844	A0A293MXX9	Uncharacterized protein (Fragment)	Ornithodoros erraticus OX=265619 PE=4 SV=1	88	3	26	0	1	0	35	260	112
TR|A0A293MZC9|A0A293MZC9_ORNER	1299.22	-3.46803	0.438443	-5.62908	1.81174e-08	3.75066e-06	-3.37476	A0A293MZC9	RNA helicase (Fragment)	Ornithodoros erraticus OX=265619 PE=3 SV=1	723	502	734	288	412	285	2590	2471	2210
TR|A0A293N147|A0A293N147_ORNER	3263.35	-2.94672	0.518536	-3.75426	0.000173852	0.0102875	-2.78915	A0A293N147	Nuclear factor 1 (Fragment)	Ornithodoros erraticus OX=265619 PE=3 SV=1	1503	778	1636	1193	756	1851	5077	7400	7129
TR|A0A293N179|A0A293N179_ORNER	549.901	-3.54424	0.696792	-3.65137	0.000260845	0.0146396	-3.28915	A0A293N179	Uncharacterized protein (Fragment)	Ornithodoros erraticus OX=265619 PE=4 SV=1	553	200	277	162	175	271	926	688	427
TR|A0A293N2A4|A0A293N2A4_ORNER	875.433	-4.2258	0.627047	-5.14442	2.68345e-07	3.01211e-05	-4.0467	A0A293N2A4	Solute carrier family 25 member 38 (Fragment)	Ornithodoros erraticus OX=265619 PE=3 SV=1	223	81	78	137	164	116	2045	2308	2164
TR|A0A293N5E2|A0A293N5E2_ORNER	157.751	-6.02371	1.45067	-3.46303	0.000534134	0.0263973	-5.25015	A0A293N5E2	N6-L-threonylcarbamoyladenine synthase (Fragment)	Ornithodoros erraticus OX=265619 PE=3 SV=1	491	60	168	9	1	2	19	451	80
TR|A0A2R5L4F4|A0A2R5L4F4_9ACAR	49.3957	-8.74228	2.00716	-3.85734	0.00011463	0.00709141	-7.54915	A0A2R5L4F4	Putative conserved secreted protein (Fragment)	Ornithodoros turicata OX=34597 PE=4 SV=1	4	5	0	1	0	0	227	77	28
TR|A0A2R5L677|A0A2R5L677_9ACAR	1107.22	4.33703	0.926077	3.6034	0.000314079	0.0170134	3.95476	A0A2R5L677	Putative low-density lipoprotein receptor-related protein 1b	Ornithodoros turicata OX=34597 PE=4 SV=1	2387	1401	2249	1888	1049	2600	80	13	55
TR|A0A2R5L759|A0A2R5L759_9ACAR	66.5276	-10.2552	2.43521	-3.80056	0.000144369	0.00863675	-10.2965	A0A2R5L759	Putative membrane protein (Fragment)	Ornithodoros turicata OX=34597 PE=4 SV=1	0	0	0	0	0	0	326	173	25
TR|A0A2R5L7L2|A0A2R5L7L2_9ACAR	266.189	10.4987	1.90423	4.98823	6.09349e-07	6.14314e-05	10.9141	A0A2R5L7L2	Probable E3 ubiquitin-protein ligase makorin-2	Ornithodoros turicata OX=34597 PE=4 SV=1	943	549	26	520	417	75	0	0	0
TR|A0A2R5L8F7|A0A2R5L8F7_9ACAR	253.503	11.3988	1.68424	6.17414	6.65265e-10	2.58693e-07	12.1441	A0A2R5L8F7	Gamma-glutamylcyclotransferase (Fragment)	Ornithodoros turicata OX=34597 PE=3 SV=1	168	70	456	617	1043	99	0	0	0
TR|A0A2R5L8L7|A0A2R5L8L7_9ACAR	124.901	9.55029	2.38998	3.57756	0.000346818	0.0183787	1.09372	A0A2R5L8L7	Putative nuclear pore membrane glycoprotein (Fragment)	Ornithodoros turicata OX=34597 PE=4 SV=1	79	140	589	126	382	0	0	0	0
TR|A0A2R5L932|A0A2R5L932_9ACAR	50.3778	-9.25533	1.77273	-4.65685	3.21087e-06	0.000258963	-9.8409	A0A2R5L932	Putative histone-lysine n-methyltransferase mll5 isoform x3 (Fragment)	Ornithodoros turicata OX=34597 PE=4 SV=1	32	13	176	0	0	0	57	130	50
TR|A0A2R5L9Y3|A0A2R5L9Y3_9ACAR	219.61	-8.44291	1.82057	-4.08824	4.34666e-05	0.00301442	-7.53948	A0A2R5L9Y3	Putative semaphorin (Fragment)	Ornithodoros turicata OX=34597 PE=4 SV=1	26	2	3	1	0	7	5	88	398
TR|A0A2R5LBN1|A0A2R5LBN1_9ACAR	458.273	-7.21809	1.33343	-4.66323	3.11292e-06	0.000252936	-6.6924	A0A2R5LBN1	Putative titin isoform x14 (Fragment)	Ornithodoros turicata OX=34597 PE=4 SV=1	82	639	817	4	0	16	329	745	1022
TR|A0A2R5LCM9|A0A2R5LCM9_9ACAR	36.1205	-8.72402	2.36333	-3.26828	0.00108203	0.0470801	-1.15609	A0A2R5LCM9	Putative rho gtpase-activating protein 32 (Fragment)	Ornithodoros turicata OX=34597 PE=3 SV=1	97	0	45	0	0	0	46	65	58
TR|A0A2R5LFJ2|A0A2R5LFJ2_9ACAR	39.3057	8.76627	1.8211	4.26461	2.00251e-05	0.00145355	9.01362	A0A2R5LFJ2	Putative alpha 1-6-fucosyltransferase (Fragment)	Ornithodoros turicata OX=34597 PE=3 SV=1	7	20	44	33	175	121	0	0	0
TR|A0A2R5LG14|A0A2R5LG14_9ACAR	149.477	5.4869	1.29597	3.46219	0.000535801	0.0263973	4.8303	A0A2R5LG14	Hsp90 chaperone protein kinase-targeting subunit	Ornithodoros turicata OX=34597 PE=3 SV=1	35	282	122	60	285	197	0	7	57
TR|A0A2R5LGU5|A0A2R5LGU5_9ACAR	254.594	-9.15084	1.72806	-4.71675	2.39639e-06	0.000200707	-8.37727	A0A2R5LGU5	Copper transporter (Fragment)	Ornithodoros turicata OX=34597 PE=3 SV=1	1600	313	198	1	0	0	168	29	230
TR|A0A2R5LM68|A0A2R5LM68_9ACAR	110.525	-10.1316	2.36332	-3.86388	0.000111599	0.00694335	-1.21597	A0A2R5LM68	Putative conserved plasma membrane protein	Ornithodoros turicata OX=34597 PE=4 SV=1	155	200	0	0	0	0	163	199	96
TR|A0A2R5LN50|A0A2R5LN50_9ACAR	222.987	6.26882	1.12806	4.67071	3.00157e-06	0.000245722	5.84995	A0A2R5LN50	E3 UFM1-protein ligase 1 homolog	Ornithodoros turicata OX=34597 PE=3 SV=1	479	288	280	595	149	319	7	0	4
TR|A0A2R5LN55|A0A2R5LN55_9ACAR	100.788	9.50429	2.33747	3.63825	0.000274495	0.0152538	9.23889	A0A2R5LN55	Putative mrna cleavage and polyadenylation factor i complex subunit rna15	Ornithodoros turicata OX=34597 PE=4 SV=1	335	140	0	221	182	111	0	0	0
TR|A0A2R5LNF4|A0A2R5LNF4_9ACAR	333.344	-4.89726	1.02003	-3.82074	0.00013305	0.00802804	-4.46405	A0A2R5LNF4	Telomere length regulation protein TEL2 homolog (Fragment)	Ornithodoros turicata OX=34597 PE=3 SV=1	203	186	581	2	40	38	433	489	789
TR|A0A2R5LNR5|A0A2R5LNR5_9ACAR	166.667	7.37709	1.22263	5.21586	1.82964e-07	2.11927e-05	6.97171	A0A2R5LNR5	Valyl-tRNA synthetase (Fragment)	Ornithodoros turicata OX=34597 PE=3 SV=1	198	30	191	202	527	561	0	5	1
TR|A0A443S5M7|A0A443S5M7_9ACAR	60.7048	7.80393	1.90531	3.57103	0.000355578	0.0186131	7.66705	A0A443S5M7	General transcription and DNA repair factor IIH helicase subunit XPD	Leptotrombidium deliense OX=299467 GN=B4U80_04232 PE=3 SV=1	21	36	520	37	43	78	0	0	0
TR|A0A4D5RGW5|A0A4D5RGW5_IXOSC	126.383	-11.1808	2.04469	-4.97917	6.38584e-07	6.31101e-05	-11.8636	A0A4D5RGW5	Putative cyclin ik3-1/cables (Fragment)	Ixodes scapularis OX=6945 PE=4 SV=1	0	0	0	0	0	0	520	274	150
TR|A0A4D5RHK0|A0A4D5RHK0_IXOSC	280.574	-9.21309	2.03844	-4.02911	5.59886e-05	0.00376299	-8.19113	A0A4D5RHK0	Putative tick transposon (Fragment)	Ixodes scapularis OX=6945 PE=4 SV=1	3	0	18	0	0	18	122	194	45
TR|A0A4D5RHU3|A0A4D5RHU3_IXOSC	2701.47	3.9269	0.739187	3.95961	7.50714e-05	0.00489448	3.67191	A0A4D5RHU3	Dolichyl-diphosphooligosaccharide--protein glycotransferase (Fragment)	Ixodes scapularis OX=6945 PE=3 SV=1	1722	2325	4805	3190	2703	3408	415	492	387
TR|A0A4D5RQ38|A0A4D5RQ38_IXOSC	119.508	-4.91926	1.07765	-3.63685	0.000275993	0.0152538	-4.43651	A0A4D5RQ38	Putative conserved plasma membrane protein (Fragment)	Ixodes scapularis OX=6945 PE=4 SV=1	304	20	265	5	5	11	268	148	74
TR|A0A6B0V3T3|A0A6B0V3T3_IXORI	258.266	-4.28725	0.968649	-3.39364	0.000689705	0.0324777	-3.85135	A0A6B0V3T3	Putative mob1/phocein family	Ixodes ricinus OX=34613 PE=4 SV=1	177	33	242	9	18	115	417	775	389
TR|A0A6P7UCK5|A0A6P7UCK5_IXOSC	85.0873	-10.6101	2.04561	-4.69789	2.62869e-06	0.000216827	-11.1844	A0A6P7UCK5	cadherin-like and PC-esterase domain-containing protein 1	Ixodes scapularis OX=6945 GN=LOC8027321 PE=3 SV=1	0	0	0	0	0	0	236	228	176
TR|A0A6P7UTG7|A0A6P7UTG7_IXOSC	147.634	-6.98782	1.81094	-3.30648	0.000944774	0.0423321	-5.91093	A0A6P7UTG7	Anion exchange protein	Ixodes scapularis OX=6945 GN=LOC8023735 PE=3 SV=1	360	191	33	0	0	9	323	7	185
TR|A0A6P7W8K4|A0A6P7W8K4_IXOSC	258.181	-9.25255	1.32203	-6.24233	4.31096e-10	2.04077e-07	-8.86783	A0A6P7W8K4	unconventional myosin-XV	Ixodes scapularis OX=6945 GN=LOC8043069 PE=3 SV=1	736	332	231	2	0	0	376	333	241
TR|A0A6P7WGG7|A0A6P7WGG7_IXOSC	185.209	5.67117	1.33366	3.50252	0.000460888	0.0233402	4.99079	A0A6P7WGG7	intraflagellar transport protein 172 homolog isoform X1	Ixodes scapularis OX=6945 GN=LOC8037608 PE=4 SV=1	180	341	710	340	68	133	0	1	7
TR|G3MLP0|G3MLP0_AMBMU	57317.9	-2.55566	0.425111	-3.65942	0.000252782	0.0142606	-2.44216	G3MLP0	ADP/ATP translocase	Amblyomma maculatum OX=34609 PE=2 SV=1	14708	13825	19606	21273	23928	28059	102496	104623	136873
TR|L7LTX7|L7LTX7_RHIPC	137.098	9.10967	2.11447	3.83533	0.000125397	0.00763474	9.02832	L7LTX7	Transmembrane protein 188	Rhipicephalus pulchellus OX=72859 PE=2 SV=1	503	29	488	42	305	5	0	0	0
TR|V5HZT9|V5HZT9_IXORI	254.186	-7.11477	1.88318	-3.24703	0.00116614	0.0497919	-5.9333	V5HZT9	Protein	Ixodes ricinus OX=34613 PE=2 SV=1	270	366	1024	1	0	6	0	273	430

## Sheet: infected vs non-infected - engo
Schäfer et al. 2021: Early transcriptional changes in the midgut of Ornithodoros moubata after feeding and infection with Borrelia duttonii
Table S3: List of significantly differentially expressed transcripts and TPM values: “Borrelia duttonii-infected vs non-infected - engorged”
Gene/contig	DEseq2 results							Information for gene/contig			salmon TPM values
	baseMean	log2FoldChange	lfcSE	stat	pvalue	padj	shrinked_log2FoldChange	Uniprot_Acc	Description	Organism	infected_engorged_1_lib03358	infected_engorged_2_lib03359	infected_engorged_3_lib03360	non-infected_engorged_1_lib03355	non-infected_engorged_2_lib03356	non-infected_engorged_3_lib03357	non-infected_unfed_1_lib03352	non-infected_unfed_2_lib03353	non-infected_unfed_3_lib03354
NODE_11347_LENGTH_619_COV_147.721053_G6854_I0	75.3267	-9.20328	1.79127	-4.57958	4.6591e-06	0.000362596	-9.76889				0	0	0	135	190	16	66	188	60
NODE_11527_LENGTH_610_COV_123.923351_G7013_I0	81.8794	9.8411	2.35049	3.76139	0.000168971	0.0107456	9.64371				37	213	288	0	0	0	0	142	79
NODE_14916_LENGTH_473_COV_316.566038_G10087_I0	118.595	-8.13651	1.69032	-4.22198	2.42164e-05	0.001695	-8.55887				0	0	0	15	32	206	199	146	256
NODE_14990_LENGTH_471_COV_1351.592417_G10159_I0	70.1595	9.94891	2.27915	3.92643	8.62156e-05	0.00574547	9.90066				70	277	134	0	0	0	0	73	57
NODE_43814_LENGTH_2819_COV_206413.061276_G7175_I0	6570.34	-11.2531	2.39373	-4.2833	1.84139e-05	0.00132212	-1.06716				0	0	0	0	93	1493	25278	19701	5115
NODE_59287_LENGTH_1836_COV_107.699155_G2_I16940	85.0053	9.51667	2.52573	3.37197	0.000746328	0.0391787	7.72248				23	0	798	1	0	0	2	55	14
NODE_64375_LENGTH_1594_COV_1578.305936_G14207_I0	84.8869	-9.17654	2.3985	-3.40903	0.000651954	0.0352214	-1.02065				0	0	0	0	221	111	33	117	228
NODE_6960_LENGTH_916_COV_179.966551_G3583_I0	93.5512	10.6177	2.4058	3.9977	6.39603e-05	0.00436696	10.5955				305	209	357	0	0	0	1	0	47
NODE_7843_LENGTH_841_COV_158.488636_G4158_I0	50.9522	-8.93714	1.79103	-4.43161	9.35329e-06	0.00070333	-9.44433				0	0	0	13	75	206	60	88	38
NODE_8512_LENGTH_789_COV_1775.648649_G1998_I1	135.799	-7.89016	1.7325	-3.977	6.97908e-05	0.00470728	-7.1297				0	0	2	183	6	176	322	145	176
NODE_93505_LENGTH_736_COV_27861.945185_G34986_I0	3052.19	5.10002	1.06853	3.83705	0.00012452	0.00815166	4.66437				7294	3891	24240	226	34	531	70	248	52
NODE_9554_LENGTH_720_COV_15597.769001_G980_I13	144.193	-9.28614	2.31573	-3.5782	0.000345971	0.0205899	-1.14522				0	0	2	629	199	0	205	26	47
TR|A0A023FCQ2|A0A023FCQ2_AMBCJ	42.5524	-6.92855	1.78955	-3.31287	0.000923425	0.0475778	-5.94135	A0A023FCQ2	Putative secreted protein	Amblyomma cajennense OX=34607 PE=2 SV=1	0	2	0	93	103	80	2	116	22
TR|A0A023GCN3|A0A023GCN3_AMBTT	93.1998	8.11723	2.0215	3.52076	0.000430309	0.0246851	7.87741	A0A023GCN3	Putative secreted protein	Amblyomma triste OX=251400 PE=2 SV=1	127	26	1	0	0	0	224	244	105
TR|A0A023GJP9|A0A023GJP9_AMBTT	254.371	10.3944	1.95509	4.80512	1.54656e-06	0.000124722	10.7312	A0A023GJP9	Putative sequence-specific single-stranded-dna-binding protein	Amblyomma triste OX=251400 PE=2 SV=1	383	19	258	0	0	0	147	493	192
TR|A0A023GM75|A0A023GM75_AMBTT	236.707	-8.84173	2.18266	-3.59274	0.000327223	0.0196847	-8.88456	A0A023GM75	Putative calmodulin-binding protein (Fragment)	Amblyomma triste OX=251400 PE=2 SV=1	0	0	0	0	148	127	546	894	225
TR|A0A131XIL5|A0A131XIL5_9ACAR	131.434	8.67052	2.26022	3.39371	0.000689535	0.0367169	8.2181	A0A131XIL5	Putative bromodomain-containing protein (Fragment)	Hyalomma excavatum OX=257692 PE=2 SV=1	50	140	0	0	0	0	272	183	336
TR|A0A131YT89|A0A131YT89_RHIAP	175.593	11.6555	2.08848	5.102	3.36074e-07	3.08113e-05	12.4664	A0A131YT89	CCAAT/enhancer binding protein (C/EBP), invertebrate	Rhipicephalus appendiculatus OX=34631 PE=4 SV=1	240	216	1526	0	0	0	0	0	0
TR|A0A147BA05|A0A147BA05_9ACAR	101.789	-10.0747	1.99803	-4.54183	5.57676e-06	0.000428026	-10.624	A0A147BA05	Tropomyosin isoform a (Fragment)	Carios mimon OX=360319 PE=3 SV=1	0	0	0	327	254	18	211	13	58
TR|A0A1D2AHV6|A0A1D2AHV6_ORNBR	65.7161	10.2374	2.34737	3.93523	8.31175e-05	0.00557238	10.5106	A0A1D2AHV6	Chymotrypsin elastase inhibitor (Fragment)	Ornithodoros brasiliensis OX=888526 PE=3 SV=1	57	184	422	0	0	0	0	0	0
TR|A0A1Z5KYM2|A0A1Z5KYM2_ORNMO	176.992	-5.55685	1.0409	-4.3778	1.19882e-05	0.000889446	-5.15186	A0A1Z5KYM2	Histone-lysine N-methyltransferase PRDM9 (Fragment)	Ornithodoros moubata OX=6938 PE=4 SV=1	7	21	108	220	68	216	12	7	5
TR|A0A1Z5KZT7|A0A1Z5KZT7_ORNMO	65.2859	8.68118	1.76589	4.34975	1.36292e-05	0.000991372	8.9104	A0A1Z5KZT7	Ran-binding protein RanBP (Fragment)	Ornithodoros moubata OX=6938 PE=3 SV=1	40	117	25	0	0	0	172	69	79
TR|A0A1Z5L0Z3|A0A1Z5L0Z3_ORNMO	108.796	10.7996	2.14867	4.56078	5.09634e-06	0.000393869	11.0966	A0A1Z5L0Z3	UDP-N-acetylglucosamine 4-epimerase (Fragment)	Ornithodoros moubata OX=6938 PE=4 SV=1	62	7	279	0	0	0	14	78	28
TR|A0A1Z5L305|A0A1Z5L305_ORNMO	380.852	-4.66095	0.840107	-4.35772	1.31425e-05	0.000962254	-4.36087	A0A1Z5L305	Sulfotransfer_1 domain-containing protein (Fragment)	Ornithodoros moubata OX=6938 PE=4 SV=1	32	50	115	352	585	342	291	331	150
TR|A0A1Z5L4N2|A0A1Z5L4N2_ORNMO	106.157	10.8742	2.61066	3.78228	0.000155397	0.00993913	10.6562	A0A1Z5L4N2	cAMP-dependent protein kinase type II regulatory subunit (Fragment)	Ornithodoros moubata OX=6938 PE=4 SV=1	208	238	604	0	0	0	0	0	26
TR|A0A1Z5L645|A0A1Z5L645_ORNMO	374.498	8.25622	2.04381	3.55033	0.000384742	0.0224178	7.02397	A0A1Z5L645	Cyclin-dependent kinase 11 (Fragment)	Ornithodoros moubata OX=6938 PE=3 SV=1	0	154	186	1	0	0	673	817	605
TR|A0A1Z5L848|A0A1Z5L848_ORNMO	195.729	-10.3969	2.08434	-4.50835	6.53351e-06	0.000498023	-10.9401	A0A1Z5L848	Uncharacterized protein (Fragment)	Ornithodoros moubata OX=6938 PE=4 SV=1	0	0	0	8	543	587	5	653	355
TR|A0A1Z5L8I1|A0A1Z5L8I1_ORNMO	96.8333	6.36786	1.55036	3.46233	0.000535522	0.0299499	5.53334	A0A1Z5L8I1	Tetratricopeptide repeat protein (Fragment)	Ornithodoros moubata OX=6938 PE=3 SV=1	70	269	156	0	4	5	147	77	3
TR|A0A1Z5L9Y5|A0A1Z5L9Y5_ORNMO	68.7225	-9.0855	2.35217	-3.43747	0.000587182	0.0321516	-1.2472	A0A1Z5L9Y5	Adenylate cyclase (Fragment)	Ornithodoros moubata OX=6938 PE=4 SV=1	0	0	0	151	48	107	168	119	0
TR|A0A1Z5LB10|A0A1Z5LB10_ORNMO	85.1144	7.50863	1.91222	3.40371	0.000664781	0.0357408	6.49471	A0A1Z5LB10	WD_REPEATS_REGION domain-containing protein (Fragment)	Ornithodoros moubata OX=6938 PE=4 SV=1	113	161	332	0	0	13	0	0	0
TR|A0A1Z5LCY4|A0A1Z5LCY4_ORNMO	66.7828	-8.70715	1.76374	-4.36977	1.2438e-05	0.000916704	-9.18902	A0A1Z5LCY4	Regulator of G protein signaling (Fragment)	Ornithodoros moubata OX=6938 PE=4 SV=1	0	0	0	69	23	163	202	58	52
TR|A0A1Z5LEL5|A0A1Z5LEL5_ORNMO	55.2595	-9.90845	2.28908	-3.89172	9.95365e-05	0.0065937	-10.0561	A0A1Z5LEL5	Cytochrome P450 (Fragment)	Ornithodoros moubata OX=6938 PE=3 SV=1	0	0	0	220	150	161	0	0	0
TR|A0A1Z5LES7|A0A1Z5LES7_ORNMO	68.4348	7.50408	1.71053	3.80239	0.000143308	0.00928735	7.51167	A0A1Z5LES7	DNA-directed DNA polymerase (Fragment)	Ornithodoros moubata OX=6938 PE=4 SV=1	55	22	34	0	0	0	114	95	74
TR|A0A1Z5LG36|A0A1Z5LG36_ORNMO	45.6044	9.59433	2.49291	3.44751	0.00056578	0.0313262	9.17695	A0A1Z5LG36	Rhombotin (Fragment)	Ornithodoros moubata OX=6938 PE=4 SV=1	308	104	0	0	0	0	4	11	12
TR|A0A1Z5LGN6|A0A1Z5LGN6_ORNMO	37.9951	-9.06287	2.32092	-3.474	0.000512767	0.0290492	-8.95811	A0A1Z5LGN6	Uncharacterized protein (Fragment)	Ornithodoros moubata OX=6938 PE=4 SV=1	0	0	0	69	101	154	11	0	39
TR|A0A1Z5LGS3|A0A1Z5LGS3_ORNMO	93.6502	-9.14893	1.57639	-5.16937	2.34885e-07	2.27307e-05	-9.88499	A0A1Z5LGS3	RNA-directed DNA polymerase from mobile element jockey (Fragment)	Ornithodoros moubata OX=6938 PE=4 SV=1	0	0	0	89	111	142	227	72	113
TR|A0A224YJV5|A0A224YJV5_9ACAR	59.7328	9.30288	2.41356	3.4401	0.000581507	0.0320376	1.00865	A0A224YJV5	Choline/ethanolamine phosphotransferase	Rhipicephalus zambeziensis OX=60191 PE=3 SV=1	168	163	0	0	0	0	24	129	46
TR|A0A293LA39|A0A293LA39_ORNER	150.9	8.09754	2.0881	3.39905	0.000676209	0.0361804	6.82202	A0A293LA39	Uncharacterized protein (Fragment)	Ornithodoros erraticus OX=265619 PE=4 SV=1	617	96	51	0	6	0	0	4	14
TR|A0A293LE63|A0A293LE63_ORNER	49.3697	8.826	1.84998	4.23033	2.3335e-05	0.00165411	7.95349	A0A293LE63	Uncharacterized protein (Fragment)	Ornithodoros erraticus OX=265619 PE=4 SV=1	217	190	42	0	1	0	0	3	2
TR|A0A293LG45|A0A293LG45_ORNER	420.511	3.97685	0.797198	3.73415	0.000188354	0.0118429	3.67766	A0A293LG45	TPT domain-containing protein (Fragment)	Ornithodoros erraticus OX=265619 PE=4 SV=1	536	116	314	26	40	13	763	1063	419
TR|A0A293LXA3|A0A293LXA3_ORNER	214.989	-11.0252	2.2894	-4.37898	1.19237e-05	0.000889446	-11.4916	A0A293LXA3	Trafficking protein particle complex subunit (Fragment)	Ornithodoros erraticus OX=265619 PE=3 SV=1	0	0	0	413	329	476	460	0	219
TR|A0A293LZV3|A0A293LZV3_ORNER	30.0509	-7.99987	1.9087	-3.66735	0.000245081	0.0150691	-8.13563	A0A293LZV3	Uncharacterized protein (Fragment)	Ornithodoros erraticus OX=265619 PE=4 SV=1	0	0	0	81	40	13	13	72	38
TR|A0A293M2F8|A0A293M2F8_ORNER	458.403	11.3555	2.25618	4.58982	4.43629e-06	0.000347686	10.372	A0A293M2F8	Uncharacterized protein (Fragment)	Ornithodoros erraticus OX=265619 PE=4 SV=1	15	408	3348	0	0	2	0	26	34
TR|A0A293MCC2|A0A293MCC2_ORNER	152.843	-8.09673	1.77969	-3.98762	6.67398e-05	0.00452894	-7.41602	A0A293MCC2	Uncharacterized protein (Fragment)	Ornithodoros erraticus OX=265619 PE=4 SV=1	0	0	1	127	8	106	66	367	460
TR|A0A293MSG4|A0A293MSG4_ORNER	53.3146	-6.82834	1.36215	-4.27879	1.87913e-05	0.00134056	-6.28889	A0A293MSG4	Alpha-(1,6)-fucosyltransferase (Fragment)	Ornithodoros erraticus OX=265619 PE=3 SV=1	3	0	0	79	169	77	51	38	62
TR|A0A293MTI7|A0A293MTI7_ORNER	131.947	8.41619	2.19063	3.38542	0.000710703	0.0376639	7.00101	A0A293MTI7	Cyclin N-terminal domain-containing protein (Fragment)	Ornithodoros erraticus OX=265619 PE=3 SV=1	24	669	317	0	3	0	64	0	93
TR|A0A293N0C7|A0A293N0C7_ORNER	475.209	-4.76354	0.739342	-5.0904	3.57318e-07	3.21476e-05	-4.54842	A0A293N0C7	Uncharacterized protein (Fragment)	Ornithodoros erraticus OX=265619 PE=4 SV=1	7	71	54	236	328	398	523	840	661
TR|A0A293N466|A0A293N466_ORNER	206.977	3.94292	0.814885	3.61145	0.00030449	0.0184167	3.6291	A0A293N466	Polycomb protein suz12 (Fragment)	Ornithodoros erraticus OX=265619 PE=3 SV=1	1175	425	423	31	40	27	17	117	62
TR|A0A293N4H2|A0A293N4H2_ORNER	68.3365	-10.0147	2.20391	-4.09033	4.30753e-05	0.00295917	-10.3337	A0A293N4H2	Uncharacterized protein (Fragment)	Ornithodoros erraticus OX=265619 PE=4 SV=1	0	0	0	188	238	143	0	17	50
TR|A0A293N5E2|A0A293N5E2_ORNER	157.751	6.26879	1.45081	3.63162	0.000281651	0.0171284	5.53065	A0A293N5E2	N6-L-threonylcarbamoyladenine synthase (Fragment)	Ornithodoros erraticus OX=265619 PE=3 SV=1	491	60	168	9	1	2	19	451	80
TR|A0A2R5L6G9|A0A2R5L6G9_9ACAR	50.2779	7.32265	1.82039	3.47324	0.000514214	0.0290492	6.28847	A0A2R5L6G9	Putative zinc finger protein (Fragment)	Ornithodoros turicata OX=34597 PE=4 SV=1	90	221	5	0	2	0	36	37	52
TR|A0A2R5L6Z6|A0A2R5L6Z6_9ACAR	196.06	-5.98376	1.40141	-3.55625	0.000376188	0.0222332	-5.29316	A0A2R5L6Z6	Uncharacterized protein	Ornithodoros turicata OX=34597 PE=4 SV=1	11	0	1	154	50	191	442	50	396
TR|A0A2R5L8R9|A0A2R5L8R9_9ACAR	132.129	-10.3015	1.77149	-5.25065	1.51567e-07	1.63766e-05	-11.0966	A0A2R5L8R9	Putative gamma-glutamyltransferase (Fragment)	Ornithodoros turicata OX=34597 PE=4 SV=1	0	0	0	157	285	294	286	14	135
TR|A0A2R5L932|A0A2R5L932_9ACAR	50.3778	8.30038	1.77345	4.11647	3.84714e-05	0.00267593	8.44482	A0A2R5L932	Putative histone-lysine n-methyltransferase mll5 isoform x3 (Fragment)	Ornithodoros turicata OX=34597 PE=4 SV=1	32	13	176	0	0	0	57	130	50
TR|A0A2R5L9A2|A0A2R5L9A2_9ACAR	488.343	13.1308	3.38233	3.58653	0.000335106	0.0200505	12.7572	A0A2R5L9A2	WW domain-containing protein	Ornithodoros turicata OX=34597 PE=4 SV=1	0	957	3472	0	0	0	0	0	0
TR|A0A2R5LBN1|A0A2R5LBN1_9ACAR	458.273	6.636	1.33352	4.22641	2.3745e-05	0.00167252	6.06719	A0A2R5LBN1	Putative titin isoform x14 (Fragment)	Ornithodoros turicata OX=34597 PE=4 SV=1	82	639	817	4	0	16	329	745	1022
TR|A0A2R5LDQ4|A0A2R5LDQ4_9ACAR	134.954	-6.70552	1.70381	-3.34869	0.000811959	0.0422257	-5.76562	A0A2R5LDQ4	Putative signal peptide protein (Fragment)	Ornithodoros turicata OX=34597 PE=4 SV=1	1	1	0	3	30	235	200	487	214
TR|A0A2R5LGB3|A0A2R5LGB3_9ACAR	47.2002	9.21428	2.2085	3.71939	0.000199705	0.0124861	9.07353	A0A2R5LGB3	Putative chitinase (Fragment)	Ornithodoros turicata OX=34597 PE=4 SV=1	23	233	10	0	0	0	33	4	67
TR|A0A2R5LGF3|A0A2R5LGF3_9ACAR	92.3994	-9.03434	1.56642	-5.1291	2.91129e-07	2.72267e-05	-8.42755	A0A2R5LGF3	Non-specific serine/threonine protein kinase (Fragment)	Ornithodoros turicata OX=34597 PE=4 SV=1	0	1	0	165	156	246	33	53	189
TR|A0A2R5LGU5|A0A2R5LGU5_9ACAR	254.594	10.7312	1.7271	5.63442	1.75645e-08	3.61991e-06	10.0322	A0A2R5LGU5	Copper transporter (Fragment)	Ornithodoros turicata OX=34597 PE=3 SV=1	1600	313	198	1	0	0	168	29	230
TR|A0A2R5LM68|A0A2R5LM68_9ACAR	110.525	9.82541	2.36337	3.73424	0.000188281	0.0118429	1.25844	A0A2R5LM68	Putative conserved plasma membrane protein	Ornithodoros turicata OX=34597 PE=4 SV=1	155	200	0	0	0	0	163	199	96
TR|A0A2R5LN00|A0A2R5LN00_9ACAR	62.9569	-9.38493	2.29662	-3.65099	0.00026123	0.0159738	-9.42472	A0A2R5LN00	Putative sodium/chloride dependent transporter (Fragment)	Ornithodoros turicata OX=34597 PE=3 SV=1	0	0	0	74	191	124	0	134	68
TR|A0A4D5RE11|A0A4D5RE11_IXOSC	37.8358	-9.18288	2.30968	-3.54285	0.000395823	0.0229433	-9.12275	A0A4D5RE11	Putative endonuclease/reverse transcriptase (Fragment)	Ixodes scapularis OX=6945 PE=4 SV=1	0	0	0	8	95	56	9	1	20
TR|A0A4D5RQ38|A0A4D5RQ38_IXOSC	119.508	4.69878	1.0776	3.43243	0.000598207	0.0324754	4.20004	A0A4D5RQ38	Putative conserved plasma membrane protein (Fragment)	Ixodes scapularis OX=6945 PE=4 SV=1	304	20	265	5	5	11	268	148	74
TR|A0A6B0VG25|A0A6B0VG25_IXORI	65.0133	-9.85279	2.29889	-3.8509	0.000117686	0.0077499	-10.0189	A0A6B0VG25	Ubiquitinyl hydrolase 1	Ixodes ricinus OX=34613 PE=3 SV=1	0	0	0	284	60	154	0	71	24
TR|A0A6P7VKK4|A0A6P7VKK4_IXOSC	1480.55	-5.1636	1.09605	-3.79873	0.000145438	0.00935598	-4.68243	A0A6P7VKK4	LOW QUALITY PROTEIN: laminin subunit alpha-1	Ixodes scapularis OX=6945 GN=LOC115324735 PE=4 SV=1	355	247	84	683	1096	446	709	757	781
TR|A0A6P7W3N5|A0A6P7W3N5_IXOSC	63.5227	10.1884	2.41674	3.80199	0.000143537	0.00928735	10.3655	A0A6P7W3N5	uncharacterized protein LOC115328229 isoform X1	Ixodes scapularis OX=6945 GN=LOC115328229 PE=4 SV=1	83	81	457	0	0	0	0	0	0
TR|A0A6P7W8K4|A0A6P7W8K4_IXOSC	258.181	9.31328	1.32181	6.28931	3.18878e-10	1.31437e-07	8.91422	A0A6P7W8K4	unconventional myosin-XV	Ixodes scapularis OX=6945 GN=LOC8043069 PE=3 SV=1	736	332	231	2	0	0	376	333	241
TR|B7QHM6|B7QHM6_IXOSC	21.638	-8.49745	2.10964	-3.5539	0.000379568	0.0222332	-8.5076	B7QHM6	Uncharacterized protein	Ixodes scapularis OX=6945 GN=8041401 PE=4 SV=1	0	0	0	60	71	77	3	4	0
TR|Q8HQJ3|Q8HQJ3_ORNMO	75.9977	-9.53325	1.6922	-5.0427	4.59e-07	3.99079e-05	-10.2497	Q8HQJ3	Cytochrome b	Ornithodoros moubata OX=6938 GN=cytb PE=3 SV=1	0	0	0	30	248	173	93	54	90
TR|V5HZT9|V5HZT9_IXORI	254.186	7.93067	1.88275	3.68115	0.000232187	0.0144358	6.8986	V5HZT9	Protein	Ixodes ricinus OX=34613 PE=2 SV=1	270	366	1024	1	0	6	0	273	430
